# Supplementary material for: Efficacy and safety of Sofosbuvir-containing regimens in patients co-infected with chronic hepatitis C virus and human immunodeficiency virus: a meta-analysis
Source: Virol J. 2018 Jan 19;15:19. doi: 10.1186/s12985-018-0934-6 (PMC5775578; doi:10.1186/s12985-018-0934-6)
Supplement: Additional file 1: Table S1. — Baseline characteristics of participants. Table S1 shows the information of selected articles and the baseline characteristics of participants. (XLS 16 kb) [file 12985_2018_934_MOESM1_ESM.xls]

## Sheet: Sheet1
Table S1 Baseline characteristics of participants a
First author	Year	Study design	Sample size	Age (years)	Male (%)	BMI(Kg/m2)	GT-1b(%)	Drug dose(mg)	Combination drug	Duration(weeks)	Prior treatment(n)
Sulkowski	2014	non-randomized, uncontrolled	223	49(24-71)	185(83.0)	27.3(18.5-46.2)	114(51.1)	400	Ribavirin	12 or 24	41
Rodriguez	2015	single-arm	23	47(29-59)	18(78.3)	26.3(18.0-46.4)	19(82.6)	400	Ribavirin	12	NA
Osinusi	2015	single-center pilot	50	58(51-63)c	37(74.0)	26(22-29)	50(100.0)	400	Ledipasvir	12	0
Wyles	2015	randomized	203	52(24-75)	177(87.2)	NA	168(82.8)	400	Daclatasvir	8 or 12	51
Molina	2015	non-randomized, uncontrolled	274	50(18-73)	221(80.7)	24.2(17.3-43.6)	112(40.9)	400	Rribavirin	12 or 24	55
Naggie	2015	single-group	335	52(48-58)	276(82.4)	27(24-30)	327(97.6)	400	Ledipasvir	12	NA
Isakov	2017	nonrandomized	59	34(23-58)	34(57.6)	24(19-34)	59(100.0)	400	Ledipasvir	8 or 12	0
a Data are displayed as median(range) or n(%)
b HCVgenotype-1
c Age was displayed with median and interquartile range
BMI=body mass index, HCV= hepatitis C virus, NA=not available
